# Supplementary material for: 3D culture conditions support Kaposi’s sarcoma herpesvirus (KSHV) maintenance and viral spread in endothelial cells
Source: J Mol Med (Berl). 2021 Jan 23;99(3):425–38. doi: 10.1007/s00109-020-02020-8 (PMC7900040; doi:10.1007/s00109-020-02020-8)
Supplement: Supplementary file 2 — (XLSX 7542 kb) [file 109_2020_2020_MOESM2_ESM.xlsx]

## Sheet: NS_2D-NS_3D
Row.names
